# Supplementary material for: Intronic Enhancer Is Essential for Nr5a1 Expression in the Pituitary Gonadotrope and for Postnatal Development of Male Reproductive Organs in a Mouse Model
Source: Int J Mol Sci. 2022 Dec 22;24(1):192. doi: 10.3390/ijms24010192 (PMC9820228; doi:10.3390/ijms24010192)
Supplement: Supplementary file 1 [file ijms-24-00192-s001.zip]

Archive with 2 entries (2 files):
- Supplementary Matrix File.xlsx
- SupplementaryMaterial_YSrev.docx
