# Supplementary material for: Intronic Enhancer Is Essential for Nr5a1 Expression in the Pituitary Gonadotrope and for Postnatal Development of Male Reproductive Organs in a Mouse Model
Source: Int J Mol Sci. 2022 Dec 22;24(1):192. doi: 10.3390/ijms24010192 (PMC9820228; doi:10.3390/ijms24010192)
Supplement: Supplementary file 1 [file ijms-24-00192-s001.zip › Supplementary Matrix File.xlsx]

## Sheet: Pit_m_homo_down
genes_Pit_m_homo_down	logFC	logCPM	PValue	FDR
MSTRG.13873|Fshb	-5.21866	10.4258	1.68784e-16	9.37142e-13
MSTRG.22071|Lhb	-5.02156	7.76198	6.38825e-21	4.43368e-17
MSTRG.25760|Ccpg1	-5.67432	7.10007	6.87035e-09	1.19207e-05
MSTRG.18897|Spp1	-3.31277	6.35486	1.66561e-07	0.00022556
MSTRG.18730|Gnrhr	-4.75146	6.25041	1.80426e-22	2.00356e-18
MSTRG.23475|Tgfbr3l	-5.04663	5.77552	3.01851e-13	1.19712e-09
MSTRG.3345|B3gnt2	-6.10507	5.40858	2.27971e-10	5.27401e-07
MSTRG.20950|Zfp422	-6.18763	4.97164	9.10276e-07	0.0010432
MSTRG.13371|Nr5a1	-7.18126	4.65	1.67727e-30	4.65637e-26
MSTRG.20641|Aak1	-3.22244	4.46351	2.63212e-05	0.0153835
MSTRG.23475|Gm49320	-10.8832	4.02246	5.73106e-05	0.0275866
MSTRG.13899|Grem1	-4.15602	3.77117	2.08411e-12	7.23225e-09
MSTRG.26917|Nr0b1	-6.76899	3.39113	1.6317e-22	2.00356e-18
MSTRG.23332|Gm45717	-11.6088	3.35386	8.58305e-05	0.0381245
MSTRG.13982|Gm26899	-11.4619	3.20742	2.22238e-10	5.27401e-07
MSTRG.14735|Chrna4	-3.38366	2.869	2.99887e-11	8.40715e-08
MSTRG.12333|Slc15a3	-5.15526	2.85004	6.9462e-07	0.000838421
MSTRG.23273|Fam196a	-3.17264	2.8462	1.4384e-11	4.43691e-08
MSTRG.26747|Gpr101	-11.0382	2.79054	9.10811e-31	4.65637e-26
MSTRG.15642|Gm42957	-10.9111	2.66177	4.62082e-06	0.00394711
MSTRG.25679|Rps27l	-10.4724	2.23034	1.59734e-07	0.000221722
MSTRG.24831|Sult5a1	-3.4299	2.04412	9.8479e-11	2.60374e-07
MSTRG.23350|Drd4	-10.2852	2.04353	2.51347e-13	1.0735e-09
MSTRG.15406|Gm43738	-10.2062	1.97285	1.53838e-05	0.00949059
MSTRG.3122|Il23a	-3.43581	1.82255	6.50384e-06	0.00493208
MSTRG.17995|Speer4e	-6.51478	1.71531	3.02835e-11	8.40715e-08
MSTRG.5851|Serpina3c	-5.85412	1.59638	5.75661e-10	1.22932e-06
MSTRG.8690|Slurp2	-9.28326	1.07552	2.8331e-21	2.62171e-17
MSTRG.15219|Rarres1	-4.93179	0.970886	3.15311e-06	0.00287
MSTRG.8998|AC117700.1	-3.4667	0.284676	6.58338e-05	0.0307167
MSTRG.22819|Gm45799	-8.30137	0.147758	3.55654e-05	0.0191718
MSTRG.17996|Gm10354	-8.1966	0.0494336	6.64682e-10	1.36686e-06
MSTRG.18897|Gm42793	-3.12698	-0.307849	1.71043e-05	0.0104361
MSTRG.17432|Nr0b2	-7.25768	-0.770527	2.92438e-05	0.0167392
MSTRG.18001|Gm21190	-7.10336	-0.910083	5.69253e-05	0.0275866
MSTRG.145|Khdc1a	-6.95824	-1.02046	3.29921e-07	0.000426005
MSTRG.13372|Nr5a1os	-6.87065	-1.08593	6.52269e-05	0.0307167
MSTRG.19537|Trim50	-6.80464	-1.16097	2.4791e-06	0.00229412
ENSMUSG00000049093|Il23r	-6.54293	-1.34303	1.60833e-06	0.00162363
MSTRG.23085|Aldoa	-6.46765	-1.40853	1.2053e-06	0.00128696
MSTRG.5104|Gm48558	-6.33015	-1.5021	1.0219e-05	0.00681163
ENSMUSG00000028558|Calr4	-6.28222	-1.5475	6.65371e-06	0.00493208
MSTRG.20136|Clec2l	-6.24324	-1.57613	1.21924e-05	0.00787163

## Sheet: gonadotrope_m_up
genes_gonadotrope_m_up	logFC	logCPM	PValue	FDR
MSTRG.13873|Fshb	3.09423	13.4628	5.28476e-13	3.72822e-10
MSTRG.12178|Malat1	3.32944	11.9212	2.33121e-15	2.60827e-12
MSTRG.22071|Lhb	4.08279	11.6766	1.52228e-20	3.84188e-17
MSTRG.26472|mt-Co1	3.41235	11.5315	6.42501e-16	8.32737e-13
MSTRG.5672|Fos	4.94137	11.4897	3.56182e-19	7.91052e-16
MSTRG.10833|AY036118	13.1135	10.6858	4.37212e-92	2.42753e-87
MSTRG.10727|Hspa1a	6.35652	10.2241	1.893e-35	1.75175e-31
MSTRG.23475|Tgfbr3l	4.55485	10.141	2.91238e-10	9.512e-08
MSTRG.164|Gm29216	4.37348	10.1349	8.47747e-24	3.13796e-20
MSTRG.24218|Ier2	3.0858	9.92488	5.30464e-13	3.72822e-10
MSTRG.18897|Spp1	3.74672	9.86438	2.45149e-07	3.12907e-05
MSTRG.21720|Zfp36	4.33627	9.57771	3.27591e-21	9.57308e-18
MSTRG.18730|Gnrhr	3.43075	9.57192	4.73666e-15	4.96214e-12
MSTRG.16887|Jun	4.55079	9.40287	2.32342e-13	1.79171e-10
MSTRG.10717|Hspa1b	6.01777	8.39372	2.19917e-34	1.74435e-30
MSTRG.13371|Nr5a1	3.6706	8.21317	2.62544e-16	3.83612e-13
MSTRG.1817|Atf3	6.78822	7.92541	1.96915e-36	2.18667e-32
MSTRG.16227|Ccn1	3.91798	7.87293	1.64391e-12	1.02556e-09
MSTRG.13899|Grem1	3.35352	6.97728	2.72347e-14	2.47894e-11
MSTRG.26919|Gm27000	3.98562	6.95576	3.48181e-19	7.91052e-16
MSTRG.21559|Fosb	5.94746	6.8585	2.62764e-19	6.34324e-16
MSTRG.5901|Meg3	4.65507	6.84797	4.19764e-26	1.94221e-22
MSTRG.4091|Gm12346	3.45165	6.79681	1.8156e-14	1.72891e-11
MSTRG.3284|Igfbp3	3.2824	6.70705	1.89148e-14	1.75034e-11
MSTRG.14818|Gm5844	3.011	6.52017	2.80265e-12	1.63801e-09
MSTRG.17995|Speer4e	5.00723	6.49518	1.06951e-18	2.19934e-15
MSTRG.1017|Inhbb	3.33164	6.20576	1.07565e-11	5.52993e-09
MSTRG.6449|Dsp	3.2978	6.16843	5.78134e-14	4.93842e-11
MSTRG.3308|C1d	4.12605	6.13041	2.00582e-22	6.55113e-19
MSTRG.17996|Gm10354	6.29988	6.02418	6.85647e-25	2.71923e-21
MSTRG.23273|Fam196a	3.38139	6.02032	2.72398e-13	2.07183e-10
MSTRG.21674|Mia	3.86729	5.9419	5.3752e-05	0.00229575
MSTRG.23668|Tcim	3.42096	5.93957	5.55749e-17	8.81625e-14
MSTRG.13375|Nr6a1	4.24368	5.68758	1.02357e-22	3.55198e-19
MSTRG.8701|Gm46519	3.08303	5.6059	7.08321e-13	4.73833e-10
MSTRG.24356|Mt2	3.29723	5.55601	3.95135e-09	9.02842e-07
MSTRG.8702|2810039B14Rik	3.28714	5.39981	9.58061e-11	3.69406e-08
MSTRG.24831|Sult5a1	3.49136	5.3258	3.63231e-15	3.95444e-12
MSTRG.16700|Klf4	5.72407	5.32537	1.33042e-27	8.20763e-24
MSTRG.13001|Gm13340	3.39716	5.31288	1.75799e-15	2.07679e-12
MSTRG.23025|Prkcb	4.45213	5.1453	8.34342e-21	2.20596e-17
MSTRG.22819|Timm10b	5.39813	5.12843	1.13493e-10	4.25775e-08
MSTRG.10991|Lrg1	3.18515	5.08288	8.84681e-11	3.43497e-08
MSTRG.14875|Rpl22l1	3.70315	5.07032	1.83718e-14	1.72891e-11
MSTRG.19802|Flt1	3.37276	5.04342	1.01399e-15	1.2511e-12
MSTRG.21881|Cebpg	3.76526	4.99705	2.02622e-11	9.78276e-09
MSTRG.6386|Serpinb1a	4.04516	4.96417	8.49787e-17	1.31063e-13
MSTRG.3526|Flt4	3.0505	4.93297	2.3572e-12	1.4226e-09
MSTRG.20581|Cyp26b1	3.11222	4.91466	7.92281e-06	0.000503316
MSTRG.17999|Gm21149	6.15204	4.89526	1.30625e-08	2.57188e-06
MSTRG.13924|Thbs1	3.84961	4.88798	7.81737e-18	1.44681e-14
MSTRG.13372|Nr5a1os	6.36499	4.79252	7.60843e-19	1.62478e-15
MSTRG.5851|Serpina3c	3.12154	4.64726	1.98711e-09	5.10789e-07
MSTRG.9817|Nfkbiz	3.35927	4.60676	9.90352e-14	8.20706e-11
MSTRG.2530|1810043G02Rik	3.42073	4.53318	2.91275e-14	2.56706e-11
MSTRG.913|Sned1	3.15133	4.52399	1.27723e-10	4.69639e-08
MSTRG.20033|Ahcyl2	3.56767	4.38847	4.09362e-08	6.72456e-06
MSTRG.12745|Pdcd4	3.68474	4.37274	0.000554698	0.0143449
MSTRG.20937|Plxnd1	3.25591	4.32345	8.54065e-14	7.18489e-11
MSTRG.328|Map4k4	3.06827	4.24277	1.38562e-11	6.86911e-09
MSTRG.1981|Cited2	3.33224	4.22109	1.70833e-14	1.66406e-11
MSTRG.17525|Hspg2	3.52635	4.14365	6.31115e-13	4.34955e-10
MSTRG.26435|Slc6a20b	9.62404	4.13731	8.138e-06	0.000512297
MSTRG.9875|Cadm2	3.33347	4.07752	4.21812e-13	3.04159e-10
MSTRG.24085|Klf2	6.01904	4.05425	1.62079e-16	2.43219e-13
MSTRG.10778|Ier3	3.44277	4.03113	2.81341e-14	2.5195e-11
MSTRG.18007|Speer4c	10.0794	4.01904	3.35441e-40	6.20822e-36
MSTRG.25980|Clstn2	4.10754	4.00575	3.81068e-17	6.22295e-14
MSTRG.14481|Snhg11	3.42735	3.95058	6.45836e-08	9.82432e-06
MSTRG.18898|BC005561	3.06982	3.94795	6.24388e-12	3.46679e-09
MSTRG.2420|Egr2	6.12463	3.94693	2.12347e-10	7.41517e-08
MSTRG.24725|Gm20388	12.5984	3.94492	5.21749e-06	0.000365771
MSTRG.8050|Egr3	4.74496	3.931	1.26949e-18	2.51736e-15
MSTRG.20954|Depp1	3.9323	3.84068	2.71032e-18	5.18914e-15
MSTRG.27133|Hnrnph2	4.67463	3.77627	0.000734969	0.0176244
MSTRG.11579|Hbegf	3.21404	3.7364	1.02134e-11	5.34979e-09
MSTRG.12120|Npas4	5.42725	3.67882	1.08823e-07	1.56228e-05
MSTRG.26486|mt-Te	3.27334	3.66005	4.61346e-09	1.02873e-06
MSTRG.17983|Gm9758	5.68071	3.65243	1.53189e-07	2.10012e-05
MSTRG.16457|Mdn1	3.01855	3.56459	6.42952e-08	9.80731e-06
MSTRG.4728|Cacng4	3.10658	3.54779	3.62956e-11	1.58592e-08
ENSMUSG00000051747|Ttn	3.04267	3.53511	1.95513e-10	6.87055e-08
MSTRG.19298|Gm43361	3.95968	3.48774	9.06649e-15	8.98927e-12
MSTRG.16929|Cachd1	3.08343	3.43554	2.93134e-11	1.32322e-08
MSTRG.12739|Dusp5	4.23112	3.40522	5.51662e-14	4.78593e-11
MSTRG.8856|Pdgfb	3.39916	3.38186	2.5616e-12	1.51306e-09
MSTRG.1347|Lhx4	3.35201	3.33495	1.43274e-08	2.80105e-06
MSTRG.11093|Lama1	5.91432	3.30945	1.88372e-15	2.17895e-12
MSTRG.2877|Mrpl42	3.85028	3.30581	9.83234e-05	0.00368355
MSTRG.9598|Hes1	4.98564	3.30223	1.52922e-09	4.06253e-07
MSTRG.24677|Agt	3.44724	3.29315	9.98279e-09	2.03777e-06
MSTRG.12625|Cnnm1	3.91123	3.25767	3.88787e-15	4.15127e-12
MSTRG.26265|Lrrc2	3.8413	3.17852	1.78871e-10	6.32578e-08
MSTRG.14617|Gm26883	11.7753	3.13166	1.34702e-05	0.000772629
MSTRG.7092|5330431K02Rik	3.85337	3.12088	1.33525e-07	1.87214e-05
MSTRG.17432|Nr0b2	4.178	3.08073	1.57082e-07	2.14291e-05
MSTRG.14747|Slc2a4rg-ps	3.67425	3.03926	4.07875e-12	2.33469e-09
MSTRG.7220|Itga1	3.1707	3.03395	2.58569e-10	8.76431e-08
MSTRG.10729|Hspa1l	6.8493	2.99401	6.4237e-13	4.34955e-10
MSTRG.19459|Galnt17	3.26771	2.98446	0.000191539	0.00620796
MSTRG.18897|Gm42793	3.59849	2.93566	6.83081e-11	2.70905e-08
MSTRG.10439|Rgs11	5.59983	2.88798	2.63481e-11	1.20903e-08
MSTRG.15883|Gm37859	3.13877	2.83224	1.16213e-09	3.24247e-07
MSTRG.1066|Tmem163	3.47753	2.79084	4.02242e-09	9.15316e-07
MSTRG.19296|Gm43359	3.92129	2.78815	7.46505e-10	2.19303e-07
MSTRG.18751|Cxcl1	5.89802	2.76455	3.05752e-17	5.14432e-14
MSTRG.24439|Bean1	4.8572	2.75799	6.16634e-11	2.49908e-08
MSTRG.1631|Ifi203	3.00103	2.73908	1.90642e-07	2.52024e-05
MSTRG.15163|Gm8325	8.72654	2.72676	9.13781e-26	3.90276e-22
MSTRG.11578|Pfdn1	3.26315	2.67855	1.95918e-05	0.00104095
MSTRG.9983|Paxbp1	3.88573	2.66716	6.77088e-06	0.000445954
MSTRG.23100|Gm42742	11.1447	2.51323	2.98221e-05	0.00145502
MSTRG.10438|Arhgdig	3.65136	2.49058	2.59781e-11	1.20199e-08
MSTRG.1520|Fam78b	3.34773	2.48455	3.22927e-07	3.91482e-05
MSTRG.8360|Npr3	4.03761	2.40606	7.56031e-10	2.20932e-07
MSTRG.6013|Jag2	3.61958	2.35237	8.15783e-05	0.00315863
MSTRG.15932|Gm26530	10.9569	2.3279	1.57556e-26	8.74797e-23
MSTRG.23641|Gm17491	3.13969	2.32629	3.54777e-09	8.17355e-07
MSTRG.15799|Gm42659	3.16688	2.28418	2.65756e-06	0.000215096
MSTRG.20348|Gm26712	5.45951	2.2778	0.000125389	0.00443155
MSTRG.25994|Foxl2os	4.4156	2.25462	2.02247e-05	0.00106845
MSTRG.7219|Itga2	3.90659	2.24912	4.50919e-07	5.06809e-05
MSTRG.15535|Gm15234	3.39036	2.24528	1.63663e-05	0.000895278
MSTRG.18005|4930572O03Rik	7.1194	2.20595	3.89225e-13	2.84354e-10
MSTRG.17180|Edn2	3.60505	2.19463	1.14886e-10	4.2811e-08
MSTRG.24559|Gm38042	3.07845	2.1727	8.20429e-07	8.29739e-05
MSTRG.1631|Mndal	3.07176	2.14481	3.05839e-08	5.29471e-06
MSTRG.26230|Trex1	10.7624	2.1412	4.84713e-05	0.00212749
MSTRG.5396|Rps29	3.85529	2.12665	0.000635206	0.0159005
MSTRG.20597|Egr4	3.54486	2.05576	0.00264188	0.0454823
MSTRG.5855|Serpina3n	3.16832	2.03898	1.3614e-05	0.000778728
MSTRG.672|Ihh	3.22127	2.0344	0.00019048	0.00618481
MSTRG.24337|Irx6	4.38376	2.03338	1.61741e-05	0.000886528
MSTRG.10875|Vegfa	3.31244	2.00556	1.25539e-08	2.48054e-06
ENSMUSG00000041482|Piezo2	3.23631	2.0049	2.81298e-09	6.67458e-07
MSTRG.19978|Gm42583	3.12215	1.97535	0.00114059	0.0246416
MSTRG.3448|Dock2	3.06808	1.9499	1.26163e-06	0.000117335
MSTRG.426|Gm17971	4.76804	1.94602	1.36702e-10	4.96086e-08
MSTRG.9527|Thpo	3.30737	1.79491	8.17738e-07	8.28527e-05
MSTRG.20271|Gm7890	3.87914	1.7144	1.09465e-09	3.08518e-07
MSTRG.2829|Gm26700	10.3221	1.7132	4.81222e-21	1.33594e-17
MSTRG.3656|Glra1	3.53403	1.68606	3.69808e-05	0.00170539
MSTRG.1451|Dnm3os	3.50223	1.67405	2.4417e-05	0.00123615
MSTRG.4230|Ccl4	3.82622	1.6464	0.000402027	0.011122
MSTRG.25203|A630095E13Rik	3.66135	1.63094	4.32962e-10	1.37368e-07
MSTRG.24199|C330011M18Rik	10.2162	1.6138	1.41923e-07	1.96999e-05
MSTRG.21166|Gm43984	3.42455	1.61366	9.46155e-07	9.26514e-05
MSTRG.19042|Miat	3.27185	1.60485	3.03421e-08	5.28115e-06
MSTRG.65|Snhg6	4.04912	1.57827	2.56375e-08	4.57708e-06
MSTRG.25300|Mcam	3.54292	1.57705	6.70119e-06	0.000444528
MSTRG.20136|Clec2l	3.62786	1.57488	2.14928e-08	3.95147e-06
MSTRG.19428|Gm42979	4.7052	1.55932	2.65844e-07	3.36996e-05
MSTRG.22758|Gm45837	10.1051	1.50706	0.000116373	0.00419569
MSTRG.8794|Tex33	4.48322	1.50129	1.93995e-06	0.000169362
MSTRG.6666|Slc25a48	3.3837	1.50068	3.01318e-05	0.00146627
MSTRG.4629|Ccdc103	4.90593	1.46141	0.00101746	0.0224917
MSTRG.25912|Gm29094	9.98557	1.38389	0.000135367	0.00470336
MSTRG.6129|Ryr2	3.01267	1.38107	0.000274794	0.00828755
MSTRG.12315|Gm10143	9.95628	1.36519	1.55046e-09	4.09935e-07
MSTRG.2277|Gm17823	3.32648	1.35798	3.57894e-06	0.000273635
MSTRG.8777|4833412C15Rik	3.64113	1.35144	2.7704e-09	6.65891e-07
MSTRG.27163|Tmsb15l	3.07316	1.3383	0.000726311	0.0174727
MSTRG.18541|Gm43627	3.73922	1.33377	2.79952e-06	0.000223786
MSTRG.15580|E330034L11Rik	3.35498	1.32642	1.78811e-05	0.000964834
MSTRG.19884|Gm44432	3.88383	1.32311	1.03789e-10	3.92018e-08
MSTRG.8711|Naprt	3.62816	1.31682	1.14253e-05	0.000682113
MSTRG.22475|Rccd1	3.56302	1.28838	7.43365e-05	0.00294813
MSTRG.25920|Gm26882	9.87311	1.27946	5.45623e-11	2.27779e-08
MSTRG.26489|mt-Tp	3.41655	1.26619	1.12116e-08	2.23921e-06
MSTRG.24747|Gm33142	4.60362	1.2592	7.62879e-06	0.000492527
MSTRG.5573|Plekhd1os	3.12467	1.23222	0.000236612	0.00735988
MSTRG.21632|Grik5	3.27248	1.21871	3.35682e-05	0.00158913
MSTRG.24744|Gm27021	9.78875	1.19607	0.000177293	0.00584204
MSTRG.275|Gm38115	3.55484	1.1751	2.63414e-05	0.00131761
MSTRG.6910|Gm48302	3.31502	1.17424	2.42509e-06	0.000201976
MSTRG.23100|Pagr1b	9.73623	1.15881	0.000188132	0.00613007
MSTRG.26464|mt-Ti	3.18987	1.15026	1.71896e-07	2.32219e-05
MSTRG.22588|Gm45220	3.74714	1.14593	2.59943e-06	0.000211518
MSTRG.23916|Gm45809	3.73221	1.11188	5.40671e-08	8.44356e-06
MSTRG.19534|Fzd9	3.83595	1.10806	1.53828e-05	0.000859258
MSTRG.23031|Gm44745	5.13749	1.07987	3.42391e-07	4.07952e-05
MSTRG.7507|Hesx1	4.65263	1.07668	0.000184923	0.00603971
ENSMUSG00000026358|Rgs1	4.2908	1.07448	9.4842e-06	0.00058427
MSTRG.4347|Gm20390	9.6311	1.05856	6.65984e-07	6.91167e-05
MSTRG.26469|mt-Tn	6.09939	1.0566	2.14085e-12	1.30622e-09
MSTRG.1430|Serpinc1	5.24727	1.03352	1.47886e-05	0.000833611
MSTRG.26389|Klhl40	4.71587	1.02947	1.16527e-06	0.000110598
MSTRG.18573|Gm43775	3.32224	1.01341	3.19819e-05	0.0015308
MSTRG.26465|mt-Tq	3.50574	1.01175	5.93144e-08	9.12276e-06

## Sheet: Pit_f_homo_down
genes_Pit_f_homo_down	logFC	logCPM	PValue	FDR
MSTRG.13873|Fshb	-3.32085	8.65032	6.19e-06	0.00258327
MSTRG.12050|Gal	-8.32805	8.38692	3.07e-22	2.64e-18
MSTRG.6088|Akr1c14	-9.87833	8.05745	4.86e-50	2.7e-45
MSTRG.7037|Crhbp	-11.6595	7.51134	1.9e-46	5.27e-42
MSTRG.14761|Pcmtd2	-3.33864	7.04749	9.02e-11	1.52e-07
MSTRG.22071|Lhb	-3.64256	6.96484	1.97e-15	7.28e-12
MSTRG.3979|Derl2	-3.07823	6.58078	3.5e-07	0.000237089
MSTRG.3253|Aebp1	-5.61475	6.35118	6.16e-14	1.63e-10
MSTRG.23475|Tgfbr3l	-5.33834	6.27967	6.02e-30	8.36e-26
MSTRG.826|Ecel1	-4.27017	6.13326	6.41e-11	1.11e-07
MSTRG.18730|Gnrhr	-3.77207	5.85803	1.49e-16	6.9e-13
MSTRG.16308|Gm15577	-5.3088	5.74388	1.57e-14	4.83e-11
MSTRG.18052|Reln	-3.99405	5.1323	1.74e-12	3.58e-09
MSTRG.23653|Ank1	-3.58828	5.11353	0.000233588	0.0417025
MSTRG.22138|Ptpn5	-8.19681	4.95065	1.59e-07	0.000115874
MSTRG.24398|4933406B17Rik	-7.90372	4.62978	2.13e-16	8.46e-13
MSTRG.23714|Plpbp	-3.71678	4.57048	0.00010138	0.0211613
MSTRG.13371|Nr5a1	-5.6915	4.50103	7.47e-28	8.29e-24
MSTRG.25842|Impg1	-9.10736	4.4633	4.3e-14	1.19e-10
MSTRG.3524|Zfp62	-3.63989	4.44877	9.22e-06	0.00341321
MSTRG.16865|Dmrta1	-3.19198	4.30664	1.11e-06	0.00065139
MSTRG.5108|Greb1	-5.52829	4.21651	1.75e-16	7.47e-13
MSTRG.15267|Rxfp1	-12.3177	4.18373	3.91e-35	7.24e-31
MSTRG.13432|Cacnb4	-6.02567	4.14736	6.52e-05	0.0154151
MSTRG.1158|Etnk2	-3.19046	4.07804	4.58e-06	0.00195499
MSTRG.26642|Rpl39	-4.98299	4.03241	1.52e-07	0.000112568
MSTRG.16717|Pakap	-6.30677	3.98032	3.5e-09	4.13e-06
MSTRG.18494|Cckar	-11.9487	3.81766	1.71e-12	3.58e-09
MSTRG.21952|Etfb	-10.1489	3.63453	1.81e-05	0.00574233
MSTRG.1738|Capn8	-7.38297	3.62669	1.06e-12	2.44e-09
MSTRG.26917|Nr0b1	-5.60857	3.37336	6.92e-14	1.75e-10
MSTRG.9483|Sept5	-7.46364	3.36686	3.32e-22	2.64e-18
MSTRG.6308|Hist1h1e	-4.40821	3.32738	5.22e-05	0.013227
MSTRG.25413|Plet1	-3.92823	3.24587	1.03e-06	0.000623917
MSTRG.7771|Rnase1	-3.96311	3.16114	1.13e-07	8.97e-05
MSTRG.14130|Tgm6	-11.1765	3.05098	8.55e-19	5.27e-15
MSTRG.13329|Gm13446	-4.19539	2.84711	6.08e-11	1.09e-07
MSTRG.18309|Dok7	-3.63119	2.62672	5.73e-07	0.000374274
MSTRG.27167|Il1rapl2	-4.50204	2.46602	3.02e-07	0.000209507
MSTRG.21141|BC035044	-3.09871	2.40852	1.94e-05	0.00607864
MSTRG.25844|Htr1b	-4.43814	2.29197	2.02e-05	0.00625792
MSTRG.8690|Slurp2	-10.3809	2.26515	7.23e-17	3.65e-13
MSTRG.1157|Gm28040	-7.18758	2.23013	1.12e-05	0.00390927
MSTRG.18764|Odaph	-4.55004	2.18046	2.28e-06	0.001183
MSTRG.7072|Gm21976	-3.80423	2.04724	3.92e-05	0.0108328
MSTRG.8223|D130009I18Rik	-3.04645	2.00082	9.64e-07	0.000594978
MSTRG.15268|Gm26984	-10.1067	1.99547	1.62e-17	9.02e-14
MSTRG.2798|Ano4	-4.00331	1.77594	1.31e-07	0.000101237
MSTRG.8474|Kcns2	-9.84931	1.74615	4.56e-13	1.1e-09
MSTRG.17995|Speer4e	-9.78811	1.68432	7.14e-08	6.1e-05
MSTRG.19040|C130026L21Rik	-4.03175	1.57215	0.00020345	0.0368445
MSTRG.5111|Gm36495	-3.20035	1.51217	6.05e-07	0.000390395
MSTRG.1890|Vip	-3.64982	1.49473	8.31e-05	0.0183093
MSTRG.25412|Plet1os	-3.08404	1.48613	1.79e-05	0.00570051
MSTRG.8573|Slc30a8	-5.31172	1.31675	7.66e-07	0.000483571
MSTRG.6350|Gm47888	-4.87016	1.30002	6.62e-07	0.000422612
MSTRG.24831|Sult5a1	-3.12504	1.29726	7.06e-06	0.00280023
MSTRG.17996|Gm10354	-9.37158	1.27811	3.63e-10	5.44e-07
MSTRG.17138|B4galt2	-5.44238	1.26079	1.34e-06	0.000754093
MSTRG.3693|Trim58	-5.17409	1.25771	9.25e-05	0.0196852
MSTRG.12778|1700019N19Rik	-9.33847	1.25244	1.61e-07	0.000116184
MSTRG.15283|A830029E22Rik	-9.14314	1.07362	5.32e-05	0.0132857
MSTRG.10399|Prss29	-8.85054	0.795322	1.12e-05	0.00390927
MSTRG.13659|Ppp1r1c	-8.84644	0.783514	7.32e-08	6.16e-05
MSTRG.14629|Gm14275	-5.48805	0.685206	2.86e-09	3.52e-06
MSTRG.25465|Tnfaip8l3	-5.01237	0.65388	0.00015294	0.0291811
MSTRG.20136|Clec2l	-4.32402	0.639721	9.89e-05	0.0207932
MSTRG.10973|St6gal2	-8.62168	0.548124	7.46e-05	0.0169133
MSTRG.11908|AC147020.3	-8.57233	0.528833	0.000167284	0.0317
MSTRG.1514|Gm15853	-8.55107	0.500577	2.23e-05	0.00673542
MSTRG.25845|D430036J16Rik	-4.79578	0.491711	3.62e-06	0.00164653
MSTRG.20788|Prok2	-3.38976	0.474069	2.1e-05	0.0064827
MSTRG.15816|Ovgp1	-8.4863	0.448725	1.71e-05	0.00549979
MSTRG.18438|Gm20700	-3.36367	0.316033	0.000106576	0.0217552
ENSMUSG00000113211|4921525O09Rik	-8.27648	0.242852	8.3e-08	6.87e-05
ENSMUSG00000101969|Gm20125	-8.27455	0.238162	1.33e-09	1.85e-06
MSTRG.15219|Rarres1	-8.27011	0.236296	4.69e-08	4.13e-05
MSTRG.4231|Wfdc17	-8.21642	0.190372	4.47e-05	0.0118275
MSTRG.16186|Gm43725	-3.46206	0.187143	4.32e-05	0.0117468
MSTRG.10585|Umodl1	-4.12825	0.170165	5.1e-05	0.0131058
ENSMUSG00000111602|Gm32014	-8.17591	0.152588	8.79e-05	0.0190692
MSTRG.13125|Dbh	-8.17136	0.140742	2.33e-06	0.00118572
MSTRG.18007|Speer4c	-8.03511	0.0154327	1.71e-07	0.00012196
ENSMUSG00000000730|Dnmt3l	-4.65088	-0.0948664	2.42e-06	0.00120211
MSTRG.22969|Umod	-7.85267	-0.137488	6.35e-05	0.0151668
MSTRG.21979|Klk1b21	-7.75865	-0.218205	0.000103237	0.0212475
MSTRG.4664|Gm11661	-3.5787	-0.279885	0.000100435	0.0210432
MSTRG.20798|Gm18422	-4.34233	-0.394891	9.83e-05	0.0207489
MSTRG.1421|Gm37212	-7.57357	-0.396411	5.45e-08	4.73e-05
MSTRG.5275|Gm17056	-7.51681	-0.440036	2.37e-06	0.00118572
ENSMUSG00000030114|Klrg1	-7.434	-0.521932	0.000284904	0.0489744
ENSMUSG00000032494|Tdgf1	-7.38648	-0.554801	2.77e-05	0.00810887
ENSMUSG00000070438|Olfr313	-7.20453	-0.714886	4.1e-06	0.0017925
MSTRG.6895|Gm47428	-7.03225	-0.86336	3.72e-06	0.00167738
ENSMUSG00000042976|9930038B18Rik	-6.96983	-0.922546	2.46e-06	0.00120717
MSTRG.13372|Nr5a1os	-6.91636	-0.973963	1.42e-05	0.00475003
ENSMUSG00000097662|Gm2093	-6.85181	-1.02283	4.37e-05	0.0117468
ENSMUSG00000026523|Wdr64	-6.76182	-1.0945	0.000138298	0.0268487
ENSMUSG00000086957|Gm13869	-6.73316	-1.11252	1.08e-05	0.00389502
MSTRG.1289|Gm20631	-6.65683	-1.19368	0.000150936	0.0288981
ENSMUSG00000026981|Il1rn	-6.5879	-1.21728	7.26e-05	0.0166594

## Sheet: gonadotrope_f_up
genes_gonadotrope_f_up	logFC	logCPM	PValue	FDR
MSTRG.5672|Fos	6.54925	11.8601	8.15409e-19	1.02895e-15
MSTRG.10833|AY036118	13.9508	11.8312	7.01107e-97	3.89276e-92
MSTRG.22071|Lhb	4.60244	11.4587	5.01132e-27	2.52949e-23
MSTRG.164|Gm29216	4.59456	10.6496	1.66788e-24	5.14477e-21
MSTRG.11545|Egr1	4.3635	10.3331	3.37417e-10	5.17524e-08
MSTRG.23475|Tgfbr3l	3.89635	10.1597	2.44245e-21	4.37459e-18
MSTRG.24218|Ier2	3.2056	9.98793	2.21525e-11	4.88085e-09
MSTRG.21720|Zfp36	4.42172	9.77906	1.778e-25	6.58133e-22
MSTRG.10727|Hspa1a	5.41262	9.64282	2.45803e-20	3.5915e-17
MSTRG.16887|Jun	4.03273	9.61733	5.55921e-10	8.01725e-08
MSTRG.18730|Gnrhr	3.36059	9.19161	4.29429e-14	1.95436e-11
MSTRG.13371|Nr5a1	4.67157	9.12094	5.51402e-28	3.06155e-24
MSTRG.1817|Atf3	7.05769	8.6279	6.67597e-17	5.79172e-14
MSTRG.8684|Arc	4.0785	8.49903	1.34249e-09	1.71355e-07
MSTRG.16227|Ccn1	5.32525	8.43495	7.11667e-23	1.88161e-19
MSTRG.16485|Platr9	3.14161	8.32288	2.61395e-08	2.11258e-06
MSTRG.26509|Syp	3.48398	8.08346	5.81526e-18	6.20925e-15
MSTRG.9936|App	3.19461	7.91011	5.0444e-06	0.000186364
MSTRG.10717|Hspa1b	5.47984	7.77644	2.58816e-21	4.49071e-18
MSTRG.10450|Dusp1	3.25172	7.67137	6.87201e-08	4.89801e-06
MSTRG.21674|Mia	4.36138	7.51497	5.01903e-07	2.67696e-05
MSTRG.5061|Rhob	3.03965	7.5022	9.72338e-13	3.33254e-10
MSTRG.21559|Fosb	5.66826	7.30587	7.04559e-08	4.9897e-06
MSTRG.27019|Tsix	3.35363	7.16677	4.58295e-15	2.65863e-12
MSTRG.17146|Ptprf	3.14752	7.11299	1.24709e-14	6.23805e-12
MSTRG.5901|Meg3	3.50612	6.97869	8.38563e-15	4.47688e-12
MSTRG.4860|Srsf2	3.0814	6.96447	1.33296e-15	8.50686e-13
MSTRG.26917|Nr0b1	3.40345	6.79458	3.9039e-15	2.30592e-12
MSTRG.23523|Irs2	3.00734	6.7212	4.95967e-13	1.88614e-10
MSTRG.9121|Tuba1c	6.4112	6.68723	2.97871e-18	3.37524e-15
MSTRG.14818|Gm5844	3.04683	6.67071	1.92365e-13	8.03059e-11
MSTRG.13654|Neurod1	3.38347	6.62961	1.95849e-16	1.57596e-13
MSTRG.19734|Rac1	3.35756	6.62337	1.46515e-07	9.18166e-06
MSTRG.24455|Rrad	4.84767	6.5899	4.56989e-25	1.49255e-21
MSTRG.12120|Npas4	8.34369	6.505	4.74091e-13	1.82798e-10
MSTRG.19556|Hspb1	3.57068	6.47219	1.94319e-09	2.35571e-07
MSTRG.7338|Flnb	3.09473	6.45512	1.97204e-15	1.23027e-12
MSTRG.19943|Foxp2	3.03073	6.3895	3.80385e-06	0.000147281
MSTRG.12711|Sh3pxd2a	3.00035	6.32576	1.21963e-13	5.16928e-11
MSTRG.16700|Klf4	6.85518	6.20495	1.11468e-33	7.73628e-30
MSTRG.13375|Nr6a1	4.33923	6.19973	3.69712e-26	1.57904e-22
MSTRG.24356|Mt2	4.15998	6.19078	2.29625e-12	7.24403e-10
MSTRG.3308|C1d	3.09695	6.12969	9.69751e-14	4.20652e-11
MSTRG.8397|Basp1	3.9694	6.08227	9.33971e-22	1.78817e-18
MSTRG.18183|Kcnk3	3.38727	5.97731	2.9549e-15	1.80291e-12
MSTRG.913|Sned1	4.35361	5.96546	1.85461e-21	3.43246e-18
MSTRG.25634|Igdcc4	3.26956	5.94102	1.17389e-14	5.97961e-12
MSTRG.13372|Nr5a1os	7.21309	5.90278	1.09122e-39	1.21176e-35
MSTRG.8690|Slurp2	3.60717	5.88352	4.59298e-13	1.79589e-10
MSTRG.12062|Chka	3.12645	5.83751	2.41333e-13	9.78069e-11
MSTRG.15202|Ccnl1	4.26553	5.79657	8.56776e-11	1.58569e-08
MSTRG.18506|Pcdh7	3.26654	5.79584	6.08737e-15	3.34643e-12
MSTRG.24025|Jund	3.2205	5.79417	4.68297e-13	1.81827e-10
MSTRG.13001|Gm13340	3.42093	5.74177	3.82704e-12	1.11836e-09
MSTRG.23680|Fgfr1	3.16129	5.73884	6.77383e-08	4.84045e-06
MSTRG.3161|Gdf11	3.06751	5.68231	2.76333e-14	1.30024e-11
MSTRG.11241|Zfp36l2	3.17348	5.66468	6.6372e-15	3.61292e-12
MSTRG.25995|Foxl2	4.34292	5.6393	7.32534e-22	1.45259e-18
MSTRG.6546|Id4	3.5457	5.61508	2.86672e-17	2.8423e-14
MSTRG.9817|Nfkbiz	4.43497	5.58098	1.11712e-22	2.75767e-19
MSTRG.22425|Ntrk3	3.19876	5.45995	5.58766e-12	1.52829e-09
MSTRG.6449|Dsp	3.30332	5.44558	2.62834e-16	2.08476e-13
MSTRG.17827|Tmem52	3.00016	5.42953	4.76408e-12	1.35432e-09
MSTRG.25084|Elavl3	3.62694	5.36662	2.92083e-10	4.56827e-08
MSTRG.16660|Nr4a3	4.01517	5.35757	7.56531e-08	5.31707e-06
MSTRG.19802|Flt1	3.36477	5.34722	2.84365e-15	1.75431e-12
MSTRG.4495|Rapgefl1	5.22416	5.32547	6.1431e-27	2.84236e-23
MSTRG.19340|Diablo	4.25423	5.27142	1.40384e-09	1.77957e-07
MSTRG.18536|Klf3	3.3044	5.23792	1.48862e-10	2.5199e-08
MSTRG.13924|Thbs1	4.02624	5.20836	6.07894e-14	2.72194e-11
MSTRG.5374|Pnn	4.48413	5.17713	2.46729e-12	7.65936e-10
MSTRG.12739|Dusp5	6.65954	5.17208	1.09728e-13	4.72282e-11
MSTRG.24831|Sult5a1	4.01564	5.15691	4.92572e-12	1.38127e-09
MSTRG.14947|Sox2	3.0712	5.08846	2.63869e-12	8.04989e-10
MSTRG.6583|Nxnl2	3.24423	5.04859	4.09431e-09	4.39927e-07
MSTRG.14481|Snhg11	3.92775	5.04636	3.74321e-10	5.67852e-08
MSTRG.23531|Col4a1	3.96618	5.0298	6.15296e-17	5.6005e-14
MSTRG.7476|Kcnma1	3.22588	5.02002	1.49089e-14	7.19815e-12
MSTRG.825|Gm29374	6.67718	4.97688	2.92274e-22	6.49118e-19
MSTRG.20937|Plxnd1	3.49242	4.97154	5.44115e-15	3.08275e-12
MSTRG.11184|Crim1	3.25827	4.91914	9.49226e-16	6.42731e-13
MSTRG.12628|Slc25a28	3.09212	4.86305	1.75062e-12	5.65115e-10
MSTRG.17525|Hspg2	3.92116	4.85747	2.34184e-18	2.76651e-15
MSTRG.5999|Atp5mpl	3.34297	4.85178	1.06054e-05	0.000349255
MSTRG.9799|Nectin3	3.09826	4.8492	2.86792e-14	1.33812e-11
MSTRG.15361|Ttc24	3.21101	4.78297	2.12765e-13	8.75061e-11
MSTRG.24085|Klf2	6.99779	4.76183	5.27955e-22	1.12745e-18
MSTRG.6973|Vcan	4.98234	4.75934	3.05732e-09	3.44324e-07
MSTRG.8050|Egr3	5.60248	4.73456	1.85016e-11	4.19292e-09
MSTRG.24439|Bean1	7.83526	4.70054	7.67573e-18	8.04112e-15
MSTRG.26435|Slc6a20b	8.67713	4.68571	2.32355e-05	0.000661933
MSTRG.18898|BC005561	3.31168	4.68552	1.08165e-15	7.06545e-13
MSTRG.11579|Hbegf	3.7715	4.68503	9.33366e-12	2.31354e-09
MSTRG.15842|Kcnc4	3.5074	4.66976	5.79706e-13	2.13159e-10
MSTRG.19791|Rasl11a	3.22242	4.64882	8.95508e-12	2.22965e-09
MSTRG.23025|Prkcb	4.36895	4.61904	2.23967e-20	3.45425e-17
MSTRG.23273|Fam196a	3.54614	4.59563	8.09161e-15	4.36185e-12
MSTRG.7543|Prkcd	3.58324	4.57045	6.48378e-14	2.87999e-11
MSTRG.10472|Uqcc2	12.9109	4.55258	1.61424e-45	2.24068e-41
MSTRG.6920|Mctp1	3.36236	4.52363	2.45712e-06	0.000101811
MSTRG.10778|Ier3	3.45272	4.52049	5.74095e-13	2.12503e-10
MSTRG.4583|Arl4d	3.15662	4.5088	2.58897e-12	7.94185e-10
MSTRG.12975|Otud1	3.17641	4.50357	1.10662e-12	3.74367e-10
MSTRG.4378|Fam117a	3.00052	4.50059	6.60701e-12	1.75522e-09
MSTRG.1337|Ier5	3.29998	4.48957	7.45587e-10	1.04091e-07
MSTRG.26486|mt-Te	4.58684	4.47766	6.76705e-22	1.39158e-18
MSTRG.21854|Scn1b	3.52414	4.45902	4.86573e-11	9.71799e-09
MSTRG.6512|Hsp25-ps1	3.42266	4.422	4.00352e-05	0.00104116
MSTRG.7919|Shisa2	3.45572	4.24314	3.55875e-15	2.12465e-12
MSTRG.17314|Rnf19b	3.69207	4.20404	3.99598e-16	2.95825e-13
MSTRG.10879|Gtpbp2	3.2107	4.20335	3.51726e-11	7.2869e-09
MSTRG.16929|Cachd1	3.71076	4.18143	3.85706e-12	1.12123e-09
MSTRG.19945|Mdfic	3.2662	4.16203	7.85071e-13	2.7764e-10
MSTRG.15143|Siah2	3.51568	4.16109	1.11252e-12	3.74367e-10
MSTRG.4728|Cacng4	5.60948	4.11866	9.76375e-16	6.45372e-13
MSTRG.9598|Hes1	4.8054	4.09111	1.58665e-09	1.96642e-07
MSTRG.24677|Agt	4.03403	4.0746	8.83759e-14	3.8637e-11
MSTRG.23627|Atp7b	4.66253	4.0545	1.4515e-20	2.30262e-17
MSTRG.21614|Cadm4	3.20358	3.98243	9.53875e-11	1.74792e-08
MSTRG.18751|Cxcl1	6.32765	3.95984	1.14235e-22	2.75767e-19
MSTRG.26382|Cck	4.44226	3.91931	1.0029e-08	9.32726e-07
MSTRG.672|Ihh	5.29656	3.89871	4.51903e-10	6.74489e-08
MSTRG.17784|Espn	4.81501	3.85258	3.32837e-08	2.6065e-06
MSTRG.19296|Gm43359	3.07892	3.84379	1.38537e-10	2.39062e-08
MSTRG.16457|Mdn1	3.32588	3.84315	8.5559e-13	2.98773e-10
MSTRG.8834|Maff	3.61486	3.8342	7.89012e-10	1.09248e-07
MSTRG.11979|Setbp1	3.32181	3.80991	4.44487e-13	1.7503e-10
MSTRG.11093|Lama1	6.31661	3.80738	4.0595e-10	6.14158e-08
MSTRG.17309|Trim62	3.25569	3.77665	4.88304e-13	1.8698e-10
MSTRG.8856|Pdgfb	3.0303	3.76037	1.65669e-11	3.81678e-09
MSTRG.12600|Mms19	3.34352	3.76012	6.25116e-09	6.23115e-07
MSTRG.20597|Egr4	6.07009	3.66203	6.40325e-13	2.30862e-10
MSTRG.695|Inha	3.36051	3.60637	5.67425e-13	2.11444e-10
MSTRG.17583|Crocc	4.34384	3.5951	1.71687e-16	1.40185e-13
MSTRG.14747|Slc2a4rg-ps	3.26192	3.56468	6.30013e-12	1.68986e-09
MSTRG.1240|Atp6v1g3	4.55695	3.52569	6.89538e-11	1.32475e-08
MSTRG.25994|Foxl2os	11.8632	3.51287	8.59252e-36	7.95137e-32
MSTRG.24193|Samd1	3.05427	3.50981	8.8558e-09	8.3908e-07
MSTRG.20950|Zfp422	5.17031	3.50773	3.37801e-05	0.000904764
MSTRG.6129|Ryr2	4.3352	3.45667	7.48377e-16	5.19402e-13
MSTRG.16668|Tmeff1	3.55331	3.45568	1.18273e-10	2.0992e-08
MSTRG.25229|Msantd2	3.6702	3.4523	1.28579e-08	1.16083e-06
MSTRG.6521|Rbm24	3.68547	3.44387	5.45262e-09	5.6064e-07
MSTRG.9823|Rpl24	3.23018	3.41921	2.1139e-11	4.69481e-09
MSTRG.15219|Rarres1	3.18611	3.40065	7.71833e-08	5.3905e-06
MSTRG.67|Tcf24	4.86896	3.39302	7.93854e-19	1.02505e-15
MSTRG.9945|N6amt1	3.05752	3.38699	0.000104393	0.0022928
MSTRG.17180|Edn2	7.88036	3.37089	8.16216e-12	2.08842e-09
MSTRG.16652|Galnt12	3.06211	3.36593	1.68049e-07	1.03233e-05
MSTRG.8789|Cacng2	3.90379	3.33373	3.35724e-14	1.55337e-11
MSTRG.566|Akr1cl	7.30969	3.32113	5.31922e-11	1.05103e-08
MSTRG.10485|Rps10	3.7498	3.30797	1.21681e-14	6.1419e-12
MSTRG.6184|Inhba	3.1645	3.30055	3.19393e-10	4.93973e-08
MSTRG.5898|Begain	4.7359	3.27715	1.59104e-06	7.14141e-05
MSTRG.19614|Gm20605	11.6016	3.2544	4.18177e-10	6.30936e-08
MSTRG.25031|Eif3g	3.47163	3.2509	1.95255e-09	2.35848e-07
MSTRG.8349|Lmbrd2	6.45217	3.23183	1.15682e-05	0.000374255
MSTRG.17188|Cited4	4.02222	3.21306	3.06431e-10	4.76582e-08
MSTRG.20024|Ccdc136	3.53169	3.20853	3.02284e-06	0.000122063
MSTRG.25980|Clstn2	3.40737	3.20545	2.57899e-09	2.97081e-07
MSTRG.19459|Galnt17	3.74198	3.20383	4.4116e-12	1.26915e-09
MSTRG.18716|Igfbp7	3.03413	3.20189	6.81752e-09	6.72343e-07
MSTRG.10422|Rhot2	4.55977	3.20067	0.000244217	0.00455634
MSTRG.17432|Nr0b2	4.81121	3.17541	2.12904e-11	4.70958e-09
MSTRG.458|Aox2	5.92318	3.16524	3.17448e-09	3.5566e-07
MSTRG.26161|Sema3f	3.44135	3.15705	9.7269e-09	9.12275e-07
MSTRG.19008|Fbrsl1	3.37204	3.13829	3.89905e-11	7.98846e-09
MSTRG.23641|Gm17491	4.29785	3.13626	3.98325e-16	2.95825e-13
MSTRG.13247|Dnm1	3.69857	3.12877	5.08169e-11	1.01129e-08
MSTRG.426|Gm17971	5.44104	3.12666	1.08304e-09	1.42496e-07
MSTRG.22919|Rras2	3.21121	3.1024	4.4519e-09	4.68149e-07
MSTRG.3121|Timeless	3.82166	3.09113	8.78627e-07	4.29815e-05
MSTRG.10439|Rgs11	4.16883	3.09062	2.04233e-11	4.57243e-09
MSTRG.11365|Fzd8	3.24022	3.08189	1.86344e-07	1.13696e-05
MSTRG.26546|Lancl3	3.13083	3.07266	1.86034e-07	1.13632e-05
MSTRG.6506|Rnf182	3.40967	3.07131	7.70649e-12	1.99017e-09
MSTRG.4133|Unc119	3.3797	3.07039	1.26787e-07	8.16659e-06
MSTRG.13788|Gm13889	3.44031	3.06865	6.89074e-08	4.90506e-06
MSTRG.17182|Foxo6	3.4078	3.06498	4.13918e-09	4.42812e-07
MSTRG.1520|Fam78b	3.49265	3.05181	1.08352e-10	1.94693e-08
MSTRG.2420|Egr2	4.50954	3.04077	0.00349137	0.0383788
MSTRG.20805|Gxylt2	3.44962	3.03823	7.343e-08	5.1805e-06
MSTRG.12664|Fbxw4	3.72178	3.03067	0.000372926	0.00636323
MSTRG.101|Msc	3.16784	3.00852	3.44279e-06	0.000135763
MSTRG.23148|Gm49388	11.3441	2.99977	0.000335983	0.00587368
MSTRG.10017|Runx1	3.11013	2.99946	2.08861e-08	1.7544e-06
ENSMUSG00000046743|Fat4	3.69978	2.99134	5.28983e-10	7.72914e-08
MSTRG.19530|Mlxipl	3.06221	2.98449	2.33163e-07	1.38607e-05
MSTRG.1755|C130074G19Rik	3.14185	2.9753	1.59674e-09	1.97452e-07
MSTRG.27385|Gm47283	4.48551	2.96782	1.20425e-05	0.000386798
MSTRG.27120|Pcdh19	3.46088	2.93397	3.20823e-10	4.94807e-08
MSTRG.14718|Lama5	3.70265	2.90842	1.64012e-10	2.75118e-08
MSTRG.21487|Slc8a2	3.75377	2.87098	1.0445e-06	4.99516e-05
ENSMUSG00000051747|Ttn	3.73263	2.85096	1.39268e-06	6.36949e-05
MSTRG.7044|Sv2c	3.10854	2.82901	8.38294e-11	1.5619e-08
MSTRG.8360|Npr3	3.6986	2.82006	5.28546e-07	2.80023e-05
MSTRG.18274|Nat8l	3.34379	2.79487	1.30269e-08	1.17418e-06
MSTRG.12625|Cnnm1	4.35574	2.78689	3.36635e-08	2.62146e-06
MSTRG.13986|Stard9	3.04634	2.77877	7.53913e-05	0.00174779
MSTRG.23727|Unc5d	3.58076	2.77802	1.87632e-10	3.08222e-08
MSTRG.17877|Noc2l	11.0892	2.74797	2.6792e-07	1.57082e-05
MSTRG.19287|Fam216a	5.33218	2.69181	1.50072e-10	2.53266e-08
MSTRG.27372|G530011O06Rik	3.77711	2.6904	2.40847e-09	2.81528e-07
MSTRG.14371|Snta1	3.50415	2.67886	8.0257e-11	1.50544e-08
MSTRG.10875|Vegfa	3.93518	2.63852	0.000131352	0.00276253
MSTRG.15098|Sertm1	3.01281	2.61258	2.22277e-07	1.32704e-05
MSTRG.618|Fn1	3.37192	2.5947	3.15519e-05	0.000853731
MSTRG.24081|Cib3	6.71411	2.58918	7.1401e-09	6.99188e-07
MSTRG.22333|Apba2	3.02263	2.57908	3.09484e-07	1.78252e-05
MSTRG.7558|Nt5dc2	3.22802	2.53949	9.024e-10	1.22205e-07
MSTRG.23202|Fgfr2	3.95514	2.5326	2.41998e-08	1.97886e-06
MSTRG.11240|AC132455.2	3.55158	2.51521	2.13626e-05	0.000617447
MSTRG.2287|Fam184a	3.20888	2.51232	2.20721e-08	1.84287e-06
MSTRG.25300|Mcam	3.14662	2.48949	3.48683e-09	3.8489e-07
MSTRG.4993|Sectm1b	3.8954	2.46642	0.00118298	0.0160948
MSTRG.16709|Frrs1l	3.27749	2.37589	1.24949e-05	0.000397111
MSTRG.12143|Sart1	3.22839	2.3739	0.00161873	0.0207137
MSTRG.21632|Grik5	4.34537	2.37122	2.03697e-13	8.4402e-11
MSTRG.10681|Col11a2	5.73073	2.36069	5.06174e-08	3.7175e-06
MSTRG.5425|Sav1	5.30617	2.35846	6.47886e-08	4.65363e-06
MSTRG.6937|Nr2f1	3.41587	2.35273	8.09528e-09	7.78985e-07
MSTRG.3910|Fgf11	3.30967	2.32317	5.53905e-09	5.66403e-07
MSTRG.9983|Paxbp1	3.23824	2.31998	1.47282e-05	0.000455572
MSTRG.23218|Htra1	3.28777	2.28485	6.01191e-07	3.11089e-05
MSTRG.19428|Gm42979	3.92751	2.27712	3.50458e-11	7.2869e-09
MSTRG.25440|2010007H06Rik	3.51197	2.2682	1.4304e-06	6.53665e-05
MSTRG.7846|Carmil3	4.31363	2.23156	1.20885e-07	7.81534e-06
MSTRG.18743|Slc4a4	3.79136	2.21553	1.44998e-08	1.28377e-06
MSTRG.19917|Gm45062	10.5432	2.21456	0.000647981	0.00997245
MSTRG.23464|Retn	5.3667	2.21178	5.6831e-09	5.74068e-07
MSTRG.19231|Rasal1	4.65024	2.19836	1.95092e-05	0.000571012
MSTRG.3991|Smtnl2	3.72518	2.19673	6.20215e-07	3.19445e-05
MSTRG.25325|Ccdc84	3.07813	2.19433	8.34671e-07	4.10846e-05
MSTRG.21859|Wtip	4.89316	2.18202	1.21016e-05	0.000387942
ENSMUSG00000041482|Piezo2	3.11241	2.1789	4.06263e-09	4.37999e-07
MSTRG.21569|A930016O22Rik	3.40433	2.14287	8.3574e-06	0.00028538
MSTRG.19012|Galnt9	3.50236	2.13251	3.62215e-06	0.000141429
MSTRG.369|Dnah7b	5.163	2.1229	1.76978e-06	7.78634e-05
MSTRG.21541|Sympk	3.01689	2.11859	0.000265913	0.00488721
MSTRG.7836|Pabpn1	3.31409	2.11841	9.6429e-06	0.000321563
MSTRG.2829|Gm26700	3.89589	2.10816	0.00195667	0.0240408
MSTRG.9088|Col2a1	3.37174	2.10369	0.000453407	0.0074835
ENSMUSG00000022262|Dnah5	4.34294	2.08861	5.5738e-08	4.07739e-06
MSTRG.19127|Cabp1	3.73	2.069	0.000186392	0.00366728
MSTRG.19233|Oas2	3.47933	2.0377	1.25175e-06	5.81111e-05
MSTRG.2361|Col13a1	3.05566	2.02039	8.75113e-05	0.0019816
MSTRG.20729|Fbln2	4.65415	1.99362	1.02056e-05	0.000338095
MSTRG.1347|Lhx4	3.47579	1.99095	0.000879881	0.0127555
MSTRG.1719|Ccdc121	3.87989	1.98768	7.61777e-05	0.00176087
MSTRG.3619|Gm17334	3.49912	1.97153	3.33635e-08	2.60907e-06
MSTRG.10982|Stap2	3.02231	1.96804	6.17227e-05	0.00148743
MSTRG.12545|Hectd2	3.48904	1.9637	1.45254e-09	1.83212e-07
MSTRG.4230|Ccl4	4.0337	1.94547	2.18569e-05	0.000629114
MSTRG.21376|Tmem86b	5.30895	1.94292	1.31229e-08	1.18091e-06
MSTRG.1135|Cdk18	3.66245	1.93916	0.0002609	0.00481581
MSTRG.121|Jph1	3.10245	1.92648	2.67085e-05	0.000742209
MSTRG.5712|Slirp	10.2304	1.91142	2.64695e-08	2.12527e-06
MSTRG.19239|Oas1b	3.23353	1.90737	8.07683e-09	7.78559e-07
MSTRG.26508|Cacna1f	5.30173	1.90716	1.9833e-08	1.68121e-06
MSTRG.27020|Gm27927	4.38918	1.88108	5.76356e-11	1.1268e-08
MSTRG.4034|1700016P03Rik	3.84584	1.87543	0.00056466	0.00890749
MSTRG.5342|Baz1a	3.85247	1.87353	5.53742e-05	0.00135801
MSTRG.9527|Thpo	3.71775	1.8729	1.68078e-07	1.03233e-05
MSTRG.21073|Acrbp	3.50431	1.86443	0.000275675	0.00501025
MSTRG.20634|Gm44292	3.54042	1.85771	0.00010135	0.00223748
MSTRG.703|Epha4	3.75721	1.85688	3.98174e-09	4.31951e-07
MSTRG.11598|Pcdhgc5	10.1668	1.85168	3.15185e-08	2.48579e-06
MSTRG.9982|4930404I05Rik	3.52167	1.84723	0.00439457	0.0459943
MSTRG.26105|Ppm1m	3.47767	1.82558	1.84132e-08	1.57528e-06
ENSMUSG00000021010|Npas3	3.00921	1.82171	0.000161223	0.00326343
MSTRG.9195|Grasp	5.80065	1.819	1.03817e-14	5.38714e-12
MSTRG.16233|Syde2	5.3489	1.8162	8.41034e-12	2.13227e-09
MSTRG.26489|mt-Tp	4.12734	1.81403	2.3604e-11	5.07971e-09
MSTRG.9529|Ephb3	3.08673	1.81174	0.0013694	0.0181378
MSTRG.16223|Col24a1	5.51387	1.80407	1.30571e-09	1.67693e-07
MSTRG.331|Gm37915	6.13639	1.80257	8.56965e-05	0.00194677
MSTRG.4229|Ccl3	4.96287	1.79898	3.1038e-08	2.45487e-06
MSTRG.12212|Pygm	4.19468	1.79673	0.00115429	0.0157934
MSTRG.3656|Glra1	4.28047	1.79624	7.96947e-06	0.00027518
MSTRG.5630|Gm19327	3.62032	1.7749	0.000110823	0.00240549
MSTRG.1361|Tdrd5	4.02637	1.75817	1.1496e-05	0.000372616
MSTRG.9311|Rbfox1	3.53056	1.74542	5.50252e-05	0.00135146
MSTRG.7331|Gm3752	3.90876	1.74344	0.00433079	0.0455242
ENSMUSG00000021730|Hcn1	3.00812	1.71915	3.27261e-06	0.000130629
MSTRG.840|Sag	3.63152	1.70299	0.000297749	0.00533288
MSTRG.11945|Lipg	4.10825	1.67593	3.05876e-05	0.000831693
MSTRG.3065|Lrig3	3.10329	1.67555	3.42265e-07	1.93841e-05
MSTRG.10448|AC122252.2	3.81569	1.65884	2.29414e-07	1.36525e-05
MSTRG.3562|Col23a1	3.01015	1.64367	9.43947e-05	0.00211249
ENSMUSG00000070695|Cntnap5a	3.77185	1.63455	6.40739e-07	3.28796e-05
MSTRG.14617|Gm26883	9.94728	1.63075	0.00109482	0.0151477
MSTRG.11877|Grp	4.21225	1.6203	4.80062e-06	0.000178637
MSTRG.4591|E130111B04Rik	5.81642	1.6019	4.03998e-09	4.36404e-07
MSTRG.17824|Gabrd	3.10234	1.59786	2.04087e-07	1.22768e-05
MSTRG.15948|Gm42892	3.26113	1.58145	1.05953e-06	5.05831e-05
MSTRG.25386|Apoa4	3.66515	1.56136	0.000812934	0.0119599
MSTRG.9587|P3h2	5.15903	1.55015	0.00137335	0.0181684
MSTRG.18699|Nmu	4.39843	1.53734	6.0834e-05	0.00146984
MSTRG.24196|Palm3	5.74716	1.53477	1.95396e-09	2.35848e-07
MSTRG.8844|Fam227a	3.13257	1.53322	8.87507e-05	0.00200721
MSTRG.14136|Ebf4	3.53504	1.53153	1.14402e-06	5.39674e-05
MSTRG.14423|Gm37274	3.5019	1.52737	0.000344877	0.00598581
MSTRG.4347|Gm20390	9.82219	1.52072	5.7387e-05	0.00140126
MSTRG.16564|Phf24	5.09595	1.51718	1.56628e-05	0.000479408
MSTRG.9460|Scarf2	3.0448	1.49812	0.000134178	0.00281025
ENSMUSG00000028369|Svep1	3.37695	1.48769	0.000110444	0.00240006
MSTRG.8361|Gm5144	4.18463	1.4603	7.73259e-08	5.39368e-06
MSTRG.8711|Naprt	4.79276	1.45606	4.68826e-06	0.00017529
MSTRG.23031|Gm44745	3.21866	1.45524	8.17298e-08	5.63712e-06
MSTRG.21568|Ckm	5.86188	1.44502	9.22722e-11	1.69643e-08
MSTRG.17405|Smpdl3b	4.23291	1.44081	0.000311218	0.00552775
MSTRG.26062|Bfsp2	4.86112	1.43004	1.9461e-06	8.41207e-05
MSTRG.2602|Efna2	3.11317	1.42373	1.86464e-05	0.000550695
MSTRG.100|Gm9947	3.44633	1.41708	2.65801e-05	0.00074
MSTRG.26473|mt-Ts1	5.64738	1.4147	3.91415e-14	1.79608e-11
MSTRG.18615|Gm42466	4.03973	1.41375	4.46664e-05	0.00114234
MSTRG.3591|Tcf7	4.25457	1.40359	4.48134e-08	3.34432e-06
MSTRG.10311|Bicdl2	3.05725	1.38	0.00228108	0.0272664
MSTRG.4755|Fam20a	3.334	1.37083	3.45501e-05	0.000921513
MSTRG.26795|Gabre	3.66051	1.36538	1.2012e-06	5.60928e-05
MSTRG.1939|Adgb	3.94616	1.3641	6.31652e-07	3.24733e-05
MSTRG.4327|2210409E12Rik	3.56205	1.36129	6.85571e-10	9.71045e-08
ENSMUSG00000028804|Csmd2	4.79408	1.36114	8.66848e-06	0.000294013
MSTRG.15983|Gm43609	3.13546	1.36079	3.13075e-07	1.79575e-05
MSTRG.26464|mt-Ti	3.00621	1.35588	7.21364e-07	3.63451e-05
ENSMUSG00000045991|Onecut2	4.26571	1.34832	0.00014463	0.00298413
MSTRG.5798|Gm48382	3.14845	1.34739	0.000235846	0.0044135
MSTRG.7617|A930038B10Rik	9.63894	1.34398	6.26799e-12	1.68941e-09
MSTRG.18778|Cxcl10	3.17015	1.33857	1.63607e-06	7.3081e-05
MSTRG.1255|Gm37718	3.40126	1.33264	0.000112884	0.00244352
MSTRG.9205|Krt81	9.62363	1.32794	1.01957e-14	5.3405e-12
MSTRG.12121|AC124502.5	4.87602	1.31846	2.64879e-08	2.12527e-06
MSTRG.18847|5430416N02Rik	4.27203	1.30933	1.09825e-05	0.00035933
MSTRG.22099|Lmtk3	3.66701	1.30023	0.000235775	0.0044135
MSTRG.7258|Gm3005	9.59478	1.30021	2.05126e-10	3.32046e-08
MSTRG.24479|Fhod1	3.58258	1.29867	5.08281e-06	0.000187517
MSTRG.3794|Cenpv	3.4236	1.29855	0.000384004	0.00653418
MSTRG.1816|Fam71a	9.56893	1.2761	6.95624e-17	5.94202e-14
MSTRG.19798|Gm43461	3.12362	1.27246	0.000254247	0.00471811
MSTRG.15173|9330121J05Rik	5.75121	1.22298	0.000194384	0.0037977
MSTRG.21746|Lgals4	3.76582	1.20613	8.21757e-06	0.000281645
MSTRG.23075|Gm6939	9.49035	1.20189	6.52956e-17	5.79172e-14
MSTRG.12738|AC137853.2	3.75241	1.19759	8.38669e-06	0.000285741
MSTRG.26265|Lrrc2	3.16553	1.19486	7.25959e-05	0.00169716
MSTRG.3222|Zmat5	9.48233	1.1948	3.75664e-12	1.1036e-09
MSTRG.27368|Gm21887	9.47203	1.18525	3.04203e-07	1.75856e-05
MSTRG.1088|Cxcr4	4.93997	1.18191	7.75963e-06	0.000269106
MSTRG.9445|Aifm3	3.79157	1.17747	5.06635e-05	0.00126086
MSTRG.3993|Spns2	4.22033	1.16171	0.00027586	0.00501197
MSTRG.7521|Cacna2d3	4.71999	1.15652	2.3221e-08	1.91575e-06
MSTRG.1281|Ptgs2	5.32567	1.15095	6.03097e-07	3.11496e-05
MSTRG.4092|Coro6	3.2464	1.13844	1.39064e-05	0.000435
MSTRG.26389|Klhl40	4.6558	1.11787	5.92758e-07	3.07586e-05
MSTRG.15642|Gm42957	9.4113	1.11742	2.80617e-05	0.000774004
MSTRG.578|Gm37181	3.48015	1.10773	0.000402999	0.00680319
MSTRG.19042|Miat	3.62152	1.08827	0.000265009	0.00487867
MSTRG.17296|Gm12940	3.41356	1.07877	0.00079697	0.0117781
MSTRG.18572|Gm43323	5.58564	1.07847	1.06052e-07	7.00991e-06
MSTRG.20155|Gm42420	9.36113	1.07732	0.00183947	0.0229287
MSTRG.19614|Sap25	3.7602	1.06531	0.00293763	0.033477
MSTRG.9729|Pla1a	3.63272	1.06505	0.000345525	0.00599331
MSTRG.17119|Plk3	3.2028	1.06099	1.24185e-05	0.000395765
MSTRG.26687|Gpr119	4.46466	1.05657	0.000100664	0.00222321
MSTRG.13196|Ier5l	4.22983	1.05532	4.74289e-08	3.50414e-06
MSTRG.18375|6030400A10Rik	3.335	1.05493	8.20031e-06	0.000281227
MSTRG.6864|Adamts16	3.52358	1.05398	0.000620405	0.00961393
MSTRG.23300|Rpl21-ps13	5.66872	1.05291	7.43583e-11	1.4139e-08
ENSMUSG00000056724|Nbeal2	3.06747	1.03741	0.000225816	0.00427625
MSTRG.7005|Gm47088	5.85505	1.03646	4.34062e-12	1.25523e-09
MSTRG.23302|Cfap46	3.63293	1.03318	8.02398e-07	3.96719e-05
MSTRG.21851|Lgi4	9.30273	1.0198	4.65053e-07	2.50691e-05
MSTRG.3458|Fbll1	3.03949	1.01952	0.000718489	0.0108492
MSTRG.16271|St6galnac5	3.13086	1.0048	1.20289e-05	0.000386798
